# Supplementary material for: Correlation between hearing loss and mild cognitive impairment in the elderly population: Mendelian randomization and cross-sectional study
Source: Front Aging Neurosci. 2024 Jun 7;16:1380145. doi: 10.3389/fnagi.2024.1380145 (PMC11191670; doi:10.3389/fnagi.2024.1380145)
Supplement: Supplementary file 1 [file Data_Sheet_1.CSV]

chr.exposure	pos.exposure	beta.exposure	se.exposure	pval.exposure	samplesize.exposure	id.exposure	SNP	effect_allele.exposure	other_allele.exposure	eaf.exposure	exposure	mr_keep.exposure	pval_origin.exposure	data_source.exposure
2	54881476	0.0794	0.0151	1.55199e-07	489493	ebi-a-GCST90018857	rs17046077	G	A	0.171156	Hearing loss, difficulty in hearing || id:ebi-a-GCST90018857	TRUE	reported	igd
4	112108426	0.3873	0.0727	9.78003e-08	489493	ebi-a-GCST90018857	rs59658870	G	T	0.0111031	Hearing loss, difficulty in hearing || id:ebi-a-GCST90018857	TRUE	reported	igd
5	73073615	0.0589	0.011	9.05795e-08	489493	ebi-a-GCST90018857	rs11957938	C	T	0.503174	Hearing loss, difficulty in hearing || id:ebi-a-GCST90018857	TRUE	reported	igd
5	73076511	0.0575	0.011	1.84302e-07	489493	ebi-a-GCST90018857	rs6453022	A	C	0.475869	Hearing loss, difficulty in hearing || id:ebi-a-GCST90018857	TRUE	reported	igd
6	32586596	0.1422	0.0239	2.59801e-09	489493	ebi-a-GCST90018857	rs184329235	G	C	0.0364771	Hearing loss, difficulty in hearing || id:ebi-a-GCST90018857	TRUE	reported	igd
6	32595682	0.1141	0.0216	1.36201e-07	489493	ebi-a-GCST90018857	rs6922257	A	G	0.0504101	Hearing loss, difficulty in hearing || id:ebi-a-GCST90018857	TRUE	reported	igd
6	32599041	0.1231	0.0228	7.09594e-08	489493	ebi-a-GCST90018857	rs550642974	G	T	0.0430912	Hearing loss, difficulty in hearing || id:ebi-a-GCST90018857	TRUE	reported	igd
6	32601690	0.1247	0.0232	7.94895e-08	489493	ebi-a-GCST90018857	rs116230912	G	A	0.0417024	Hearing loss, difficulty in hearing || id:ebi-a-GCST90018857	TRUE	reported	igd
6	32602231	0.1226	0.0229	8.11204e-08	489493	ebi-a-GCST90018857	rs114027542	T	C	0.0429441	Hearing loss, difficulty in hearing || id:ebi-a-GCST90018857	TRUE	reported	igd
6	32602990	0.1233	0.0229	7.15501e-08	489493	ebi-a-GCST90018857	rs565181451	T	TCAGCACAGGC	0.0427186	Hearing loss, difficulty in hearing || id:ebi-a-GCST90018857	TRUE	reported	igd
6	32545327	0.1747	0.0266	5.11093e-11	489493	ebi-a-GCST90018857	rs537929323	A	G	0.1018	Hearing loss, difficulty in hearing || id:ebi-a-GCST90018857	TRUE	reported	igd
6	32577467	0.1753	0.0262	2.04315e-11	489493	ebi-a-GCST90018857	rs192376296	A	G	0.0357314	Hearing loss, difficulty in hearing || id:ebi-a-GCST90018857	TRUE	reported	igd
6	32663813	0.1698	0.0271	3.71202e-10	489493	ebi-a-GCST90018857	rs368689232	AC	A	0.09568	Hearing loss, difficulty in hearing || id:ebi-a-GCST90018857	TRUE	reported	igd
6	32668773	0.1474	0.0244	1.548e-09	489493	ebi-a-GCST90018857	rs150181858	CT	C	0.0352822	Hearing loss, difficulty in hearing || id:ebi-a-GCST90018857	TRUE	reported	igd
6	32389375	0.1222	0.0208	3.98795e-09	489493	ebi-a-GCST90018857	rs6912382	T	C	0.0627554	Hearing loss, difficulty in hearing || id:ebi-a-GCST90018857	TRUE	reported	igd
6	32390197	0.1765	0.0256	5.7544e-12	489493	ebi-a-GCST90018857	rs114926982	G	A	0.0386353	Hearing loss, difficulty in hearing || id:ebi-a-GCST90018857	TRUE	reported	igd
6	32444093	0.1263	0.0202	3.97201e-10	489493	ebi-a-GCST90018857	rs9469127	G	C	0.07175	Hearing loss, difficulty in hearing || id:ebi-a-GCST90018857	TRUE	reported	igd
6	32585704	0.1423	0.0239	2.59e-09	489493	ebi-a-GCST90018857	rs200395319	A	AG	0.0364789	Hearing loss, difficulty in hearing || id:ebi-a-GCST90018857	TRUE	reported	igd
6	32590640	0.1397	0.0239	4.96398e-09	489493	ebi-a-GCST90018857	rs2395226	C	T	0.0366051	Hearing loss, difficulty in hearing || id:ebi-a-GCST90018857	TRUE	reported	igd
6	32592633	0.1389	0.0239	6.36092e-09	489493	ebi-a-GCST90018857	rs28635450	A	T	0.0365868	Hearing loss, difficulty in hearing || id:ebi-a-GCST90018857	TRUE	reported	igd
6	32429516	0.1527	0.0233	5.89522e-11	489493	ebi-a-GCST90018857	rs114685974	A	G	0.0401702	Hearing loss, difficulty in hearing || id:ebi-a-GCST90018857	TRUE	reported	igd
6	32454023	0.1462	0.0231	2.29398e-10	489493	ebi-a-GCST90018857	rs9469140	G	A	0.0437608	Hearing loss, difficulty in hearing || id:ebi-a-GCST90018857	TRUE	reported	igd
6	32454232	0.2507	0.043	5.53503e-09	489493	ebi-a-GCST90018857	rs9469143	A	T	0.05601	Hearing loss, difficulty in hearing || id:ebi-a-GCST90018857	TRUE	reported	igd
6	32497719	0.1679	0.0262	1.47099e-10	489493	ebi-a-GCST90018857	rs117317282	T	A	0.1044	Hearing loss, difficulty in hearing || id:ebi-a-GCST90018857	TRUE	reported	igd
6	32543371	0.3913	0.0741	1.287e-07	489493	ebi-a-GCST90018857	rs189645559	C	T	0.02206	Hearing loss, difficulty in hearing || id:ebi-a-GCST90018857	TRUE	reported	igd
6	32603074	0.129	0.0231	2.26898e-08	489493	ebi-a-GCST90018857	rs372332783	T	C	0.0414198	Hearing loss, difficulty in hearing || id:ebi-a-GCST90018857	TRUE	reported	igd
6	32603973	0.126	0.0231	4.64505e-08	489493	ebi-a-GCST90018857	rs74606007	C	T	0.0421028	Hearing loss, difficulty in hearing || id:ebi-a-GCST90018857	TRUE	reported	igd
6	32623235	0.1454	0.0248	4.26295e-09	489493	ebi-a-GCST90018857	rs6900039	T	G	0.062901	Hearing loss, difficulty in hearing || id:ebi-a-GCST90018857	TRUE	reported	igd
6	32626973	0.1531	0.0254	1.59199e-09	489493	ebi-a-GCST90018857	rs201669616	T	TA	0.0551467	Hearing loss, difficulty in hearing || id:ebi-a-GCST90018857	TRUE	reported	igd
6	32629544	0.1416	0.0243	6.00994e-09	489493	ebi-a-GCST90018857	rs562092898	A	G	0.0351946	Hearing loss, difficulty in hearing || id:ebi-a-GCST90018857	TRUE	reported	igd
6	32661042	0.1644	0.0265	5.51303e-10	489493	ebi-a-GCST90018857	rs866625893	A	T	0.09846	Hearing loss, difficulty in hearing || id:ebi-a-GCST90018857	TRUE	reported	igd
6	32663083	0.1454	0.0243	2.10999e-09	489493	ebi-a-GCST90018857	rs140882479	G	A	0.0340526	Hearing loss, difficulty in hearing || id:ebi-a-GCST90018857	TRUE	reported	igd
6	32497635	0.1833	0.0275	2.63815e-11	489493	ebi-a-GCST90018857	rs1470803849	C	G	0.09449	Hearing loss, difficulty in hearing || id:ebi-a-GCST90018857	TRUE	reported	igd
6	32577205	0.1429	0.0228	3.87302e-10	489493	ebi-a-GCST90018857	rs576957502	A	T	0.044082	Hearing loss, difficulty in hearing || id:ebi-a-GCST90018857	TRUE	reported	igd
6	32587833	0.1249	0.0229	4.869e-08	489493	ebi-a-GCST90018857	rs145397816	A	AC	0.0429519	Hearing loss, difficulty in hearing || id:ebi-a-GCST90018857	TRUE	reported	igd
6	32591682	0.2208	0.0345	1.554e-10	489493	ebi-a-GCST90018857	rs4959029	C	T	0.07286	Hearing loss, difficulty in hearing || id:ebi-a-GCST90018857	TRUE	reported	igd
6	32592737	0.1228	0.0228	7.59609e-08	489493	ebi-a-GCST90018857	rs28421666	G	A	0.0431281	Hearing loss, difficulty in hearing || id:ebi-a-GCST90018857	TRUE	reported	igd
6	32595773	0.1225	0.0228	8.179e-08	489493	ebi-a-GCST90018857	rs116517496	A	G	0.043272	Hearing loss, difficulty in hearing || id:ebi-a-GCST90018857	TRUE	reported	igd
6	32598837	0.1208	0.0228	1.20501e-07	489493	ebi-a-GCST90018857	rs138238823	C	T	0.0435099	Hearing loss, difficulty in hearing || id:ebi-a-GCST90018857	TRUE	reported	igd
6	32600032	0.1218	0.0228	9.52204e-08	489493	ebi-a-GCST90018857	rs115214276	C	G	0.0432688	Hearing loss, difficulty in hearing || id:ebi-a-GCST90018857	TRUE	reported	igd
6	32602880	0.1282	0.023	2.59197e-08	489493	ebi-a-GCST90018857	rs114799674	A	C	0.0416561	Hearing loss, difficulty in hearing || id:ebi-a-GCST90018857	TRUE	reported	igd
6	32602899	0.1282	0.023	2.551e-08	489493	ebi-a-GCST90018857	rs115503527	A	G	0.0417912	Hearing loss, difficulty in hearing || id:ebi-a-GCST90018857	TRUE	reported	igd
6	32603154	0.1273	0.023	3.17497e-08	489493	ebi-a-GCST90018857	rs114895321	G	A	0.0418835	Hearing loss, difficulty in hearing || id:ebi-a-GCST90018857	TRUE	reported	igd
6	32603234	0.1239	0.0229	6.66699e-08	489493	ebi-a-GCST90018857	rs114774960	T	A	0.0424872	Hearing loss, difficulty in hearing || id:ebi-a-GCST90018857	TRUE	reported	igd
6	32603463	0.1257	0.023	4.52199e-08	489493	ebi-a-GCST90018857	rs115296161	T	C	0.0422126	Hearing loss, difficulty in hearing || id:ebi-a-GCST90018857	TRUE	reported	igd
6	32675292	0.1462	0.024	1.102e-09	489493	ebi-a-GCST90018857	rs117773289	G	A	0.0355205	Hearing loss, difficulty in hearing || id:ebi-a-GCST90018857	TRUE	reported	igd
6	32445957	0.1268	0.0202	3.44802e-10	489493	ebi-a-GCST90018857	rs4713535	T	C	0.0720117	Hearing loss, difficulty in hearing || id:ebi-a-GCST90018857	TRUE	reported	igd
6	32453467	0.1504	0.0232	8.65366e-11	489493	ebi-a-GCST90018857	rs9469138	C	A	0.0417792	Hearing loss, difficulty in hearing || id:ebi-a-GCST90018857	TRUE	reported	igd
6	32542272	0.182	0.0267	9.35406e-12	489493	ebi-a-GCST90018857	rs149071466	C	T	0.0597061	Hearing loss, difficulty in hearing || id:ebi-a-GCST90018857	TRUE	reported	igd
6	32561374	0.1559	0.0235	3.37831e-11	489493	ebi-a-GCST90018857	rs201291779	T	TG	0.0394122	Hearing loss, difficulty in hearing || id:ebi-a-GCST90018857	TRUE	reported	igd
6	32569932	0.1516	0.0232	5.79029e-11	489493	ebi-a-GCST90018857	rs116763083	A	T	0.0411993	Hearing loss, difficulty in hearing || id:ebi-a-GCST90018857	TRUE	reported	igd
6	32583504	0.1235	0.0229	7.08304e-08	489493	ebi-a-GCST90018857	rs114991247	C	T	0.0431263	Hearing loss, difficulty in hearing || id:ebi-a-GCST90018857	TRUE	reported	igd
6	32623435	0.1169	0.0202	6.58597e-09	489493	ebi-a-GCST90018857	rs2395229	A	G	0.105431	Hearing loss, difficulty in hearing || id:ebi-a-GCST90018857	TRUE	reported	igd
6	32679992	0.1467	0.024	9.93894e-10	489493	ebi-a-GCST90018857	rs12527228	T	C	0.0354625	Hearing loss, difficulty in hearing || id:ebi-a-GCST90018857	TRUE	reported	igd
6	32386869	0.1774	0.0258	6.2647e-12	489493	ebi-a-GCST90018857	rs200607887	GT	G	0.0376614	Hearing loss, difficulty in hearing || id:ebi-a-GCST90018857	TRUE	reported	igd
6	32418188	0.1132	0.0195	6.92995e-09	489493	ebi-a-GCST90018857	rs9469114	T	G	0.0671007	Hearing loss, difficulty in hearing || id:ebi-a-GCST90018857	TRUE	reported	igd
6	32421345	0.1134	0.0196	6.63407e-09	489493	ebi-a-GCST90018857	rs7760600	A	G	0.0670711	Hearing loss, difficulty in hearing || id:ebi-a-GCST90018857	TRUE	reported	igd
6	32430368	0.1301	0.0215	1.35301e-09	489493	ebi-a-GCST90018857	rs58302219	A	C	0.06503	Hearing loss, difficulty in hearing || id:ebi-a-GCST90018857	TRUE	reported	igd
6	32431488	0.1651	0.0253	6.6604e-11	489493	ebi-a-GCST90018857	rs115649989	A	C	0.0387401	Hearing loss, difficulty in hearing || id:ebi-a-GCST90018857	TRUE	reported	igd
6	32570990	0.1739	0.0249	2.8132e-12	489493	ebi-a-GCST90018857	rs774584009	TAA	T	0.0663128	Hearing loss, difficulty in hearing || id:ebi-a-GCST90018857	TRUE	reported	igd
6	32573153	0.1486	0.0231	1.181e-10	489493	ebi-a-GCST90018857	rs146811934	C	T	0.0418095	Hearing loss, difficulty in hearing || id:ebi-a-GCST90018857	TRUE	reported	igd
6	32586595	0.1422	0.0239	2.59597e-09	489493	ebi-a-GCST90018857	rs191809968	A	G	0.0364771	Hearing loss, difficulty in hearing || id:ebi-a-GCST90018857	TRUE	reported	igd
6	32587249	0.1157	0.0221	1.56599e-07	489493	ebi-a-GCST90018857	rs146566004	A	G	0.0485423	Hearing loss, difficulty in hearing || id:ebi-a-GCST90018857	TRUE	reported	igd
6	32596968	0.1222	0.0228	8.94108e-08	489493	ebi-a-GCST90018857	rs115609519	G	A	0.0430196	Hearing loss, difficulty in hearing || id:ebi-a-GCST90018857	TRUE	reported	igd
6	32598870	0.1247	0.0235	1.196e-07	489493	ebi-a-GCST90018857	rs146406015	T	C	0.0386193	Hearing loss, difficulty in hearing || id:ebi-a-GCST90018857	TRUE	reported	igd
6	32601705	0.1264	0.0234	6.35404e-08	489493	ebi-a-GCST90018857	rs548656751	T	A	0.0413682	Hearing loss, difficulty in hearing || id:ebi-a-GCST90018857	TRUE	reported	igd
6	32603075	0.1294	0.0231	2.024e-08	489493	ebi-a-GCST90018857	rs199950886	G	T	0.0414663	Hearing loss, difficulty in hearing || id:ebi-a-GCST90018857	TRUE	reported	igd
6	32603761	0.1212	0.0229	1.276e-07	489493	ebi-a-GCST90018857	rs116708054	C	T	0.042907	Hearing loss, difficulty in hearing || id:ebi-a-GCST90018857	TRUE	reported	igd
6	32665556	0.1665	0.0268	5.20895e-10	489493	ebi-a-GCST90018857	rs149816873	A	AAATAT	0.09692	Hearing loss, difficulty in hearing || id:ebi-a-GCST90018857	TRUE	reported	igd
6	32625884	0.1318	0.0244	6.88304e-08	489493	ebi-a-GCST90018857	rs7743412	T	C	0.0399358	Hearing loss, difficulty in hearing || id:ebi-a-GCST90018857	TRUE	reported	igd
6	32649664	0.1954	0.0299	6.35624e-11	489493	ebi-a-GCST90018857	rs1694112	A	T	0.0859	Hearing loss, difficulty in hearing || id:ebi-a-GCST90018857	TRUE	reported	igd
6	32449754	0.1233	0.0204	1.43999e-09	489493	ebi-a-GCST90018857	rs7774268	C	T	0.0603032	Hearing loss, difficulty in hearing || id:ebi-a-GCST90018857	TRUE	reported	igd
6	32541849	0.1715	0.0252	1.00693e-11	489493	ebi-a-GCST90018857	rs562351919	T	TA	0.0625456	Hearing loss, difficulty in hearing || id:ebi-a-GCST90018857	TRUE	reported	igd
6	32542167	0.1894	0.0272	3.32506e-12	489493	ebi-a-GCST90018857	rs539284657	T	C	0.09563	Hearing loss, difficulty in hearing || id:ebi-a-GCST90018857	TRUE	reported	igd
6	32567381	0.1204	0.0228	1.287e-07	489493	ebi-a-GCST90018857	rs1251937418	GCA	G	0.1449	Hearing loss, difficulty in hearing || id:ebi-a-GCST90018857	TRUE	reported	igd
6	32570986	0.1767	0.0265	2.59418e-11	489493	ebi-a-GCST90018857	rs772349687	G	A	0.09827	Hearing loss, difficulty in hearing || id:ebi-a-GCST90018857	TRUE	reported	igd
6	32595063	0.1238	0.0228	5.34995e-08	489493	ebi-a-GCST90018857	rs28720766	T	C	0.043819	Hearing loss, difficulty in hearing || id:ebi-a-GCST90018857	TRUE	reported	igd
6	32599900	0.1213	0.0228	1.079e-07	489493	ebi-a-GCST90018857	rs116109088	T	C	0.0431562	Hearing loss, difficulty in hearing || id:ebi-a-GCST90018857	TRUE	reported	igd
6	32602839	0.1272	0.023	3.32001e-08	489493	ebi-a-GCST90018857	rs371537406	G	T	0.0417333	Hearing loss, difficulty in hearing || id:ebi-a-GCST90018857	TRUE	reported	igd
6	32671372	0.1465	0.024	1.05901e-09	489493	ebi-a-GCST90018857	rs116540263	A	G	0.0354257	Hearing loss, difficulty in hearing || id:ebi-a-GCST90018857	TRUE	reported	igd
6	32682135	0.113	0.0203	2.59902e-08	489493	ebi-a-GCST90018857	rs3957147	T	C	0.2286	Hearing loss, difficulty in hearing || id:ebi-a-GCST90018857	TRUE	reported	igd
6	32590893	0.1227	0.0228	7.84693e-08	489493	ebi-a-GCST90018857	rs12526593	G	A	0.043046	Hearing loss, difficulty in hearing || id:ebi-a-GCST90018857	TRUE	reported	igd
6	32602161	0.1238	0.0229	6.58006e-08	489493	ebi-a-GCST90018857	rs115711192	T	C	0.0428488	Hearing loss, difficulty in hearing || id:ebi-a-GCST90018857	TRUE	reported	igd
6	32602175	0.123	0.0229	7.56606e-08	489493	ebi-a-GCST90018857	rs150015489	TTA	T	0.0428533	Hearing loss, difficulty in hearing || id:ebi-a-GCST90018857	TRUE	reported	igd
6	32602332	0.1343	0.0243	3.20597e-08	489493	ebi-a-GCST90018857	rs373813924	T	G	0.0667978	Hearing loss, difficulty in hearing || id:ebi-a-GCST90018857	TRUE	reported	igd
6	32603044	0.1282	0.0231	2.683e-08	489493	ebi-a-GCST90018857	rs28417660	T	C	0.0416026	Hearing loss, difficulty in hearing || id:ebi-a-GCST90018857	TRUE	reported	igd
6	32633034	0.1715	0.0276	5.17297e-10	489493	ebi-a-GCST90018857	rs9274427	C	T	0.09456	Hearing loss, difficulty in hearing || id:ebi-a-GCST90018857	TRUE	reported	igd
6	32659502	0.1434	0.024	2.43501e-09	489493	ebi-a-GCST90018857	rs4713588	A	C	0.0356214	Hearing loss, difficulty in hearing || id:ebi-a-GCST90018857	TRUE	reported	igd
6	32446600	0.1257	0.0202	4.90298e-10	489493	ebi-a-GCST90018857	rs117468562	T	C	0.0721423	Hearing loss, difficulty in hearing || id:ebi-a-GCST90018857	TRUE	reported	igd
6	32453238	0.1517	0.0232	6.3944e-11	489493	ebi-a-GCST90018857	rs9469137	A	C	0.0423676	Hearing loss, difficulty in hearing || id:ebi-a-GCST90018857	TRUE	reported	igd
6	32561662	0.1498	0.0229	6.70656e-11	489493	ebi-a-GCST90018857	rs116240177	C	A	0.0429939	Hearing loss, difficulty in hearing || id:ebi-a-GCST90018857	TRUE	reported	igd
6	32561772	0.1474	0.023	1.36801e-10	489493	ebi-a-GCST90018857	rs116651290	T	C	0.0429006	Hearing loss, difficulty in hearing || id:ebi-a-GCST90018857	TRUE	reported	igd
6	32599980	0.1214	0.0228	1.046e-07	489493	ebi-a-GCST90018857	rs115738641	G	A	0.0430906	Hearing loss, difficulty in hearing || id:ebi-a-GCST90018857	TRUE	reported	igd
6	32600062	0.1218	0.0228	9.63407e-08	489493	ebi-a-GCST90018857	rs116728358	G	A	0.0433035	Hearing loss, difficulty in hearing || id:ebi-a-GCST90018857	TRUE	reported	igd
6	32600597	0.1215	0.0228	1.044e-07	489493	ebi-a-GCST90018857	rs536081339	T	C	0.04323	Hearing loss, difficulty in hearing || id:ebi-a-GCST90018857	TRUE	reported	igd
6	32602809	0.1281	0.0231	2.91702e-08	489493	ebi-a-GCST90018857	rs563316064	C	A	0.0414499	Hearing loss, difficulty in hearing || id:ebi-a-GCST90018857	TRUE	reported	igd
6	32603447	0.1244	0.0229	5.60699e-08	489493	ebi-a-GCST90018857	rs559861992	T	G	0.04272	Hearing loss, difficulty in hearing || id:ebi-a-GCST90018857	TRUE	reported	igd
6	32604085	0.1268	0.0231	4.26501e-08	489493	ebi-a-GCST90018857	rs76391884	G	A	0.041591	Hearing loss, difficulty in hearing || id:ebi-a-GCST90018857	TRUE	reported	igd
6	32633009	0.1697	0.0273	5.09601e-10	489493	ebi-a-GCST90018857	rs1196064951	TGCCCAGCC	T	0.09558	Hearing loss, difficulty in hearing || id:ebi-a-GCST90018857	TRUE	reported	igd
6	32426100	0.1133	0.0204	2.87799e-08	489493	ebi-a-GCST90018857	rs9767620	C	T	0.0806343	Hearing loss, difficulty in hearing || id:ebi-a-GCST90018857	TRUE	reported	igd
6	32545543	0.1752	0.0267	5.31618e-11	489493	ebi-a-GCST90018857	rs114671487	A	C	0.101	Hearing loss, difficulty in hearing || id:ebi-a-GCST90018857	TRUE	reported	igd
6	32569948	0.1542	0.0233	3.60496e-11	489493	ebi-a-GCST90018857	rs41489451	T	G	0.0403221	Hearing loss, difficulty in hearing || id:ebi-a-GCST90018857	TRUE	reported	igd
6	32587269	0.1158	0.0221	1.56401e-07	489493	ebi-a-GCST90018857	rs141308633	A	G	0.048542	Hearing loss, difficulty in hearing || id:ebi-a-GCST90018857	TRUE	reported	igd
6	32600615	0.1206	0.0228	1.269e-07	489493	ebi-a-GCST90018857	rs115908946	C	T	0.0433567	Hearing loss, difficulty in hearing || id:ebi-a-GCST90018857	TRUE	reported	igd
6	32603425	0.1253	0.0231	5.73997e-08	489493	ebi-a-GCST90018857	rs115139056	A	G	0.0415667	Hearing loss, difficulty in hearing || id:ebi-a-GCST90018857	TRUE	reported	igd
6	32604290	0.1463	0.0251	5.25098e-09	489493	ebi-a-GCST90018857	rs879594967	T	C	0.0616547	Hearing loss, difficulty in hearing || id:ebi-a-GCST90018857	TRUE	reported	igd
6	32383138	0.1031	0.0187	3.69403e-08	489493	ebi-a-GCST90018857	rs4959028	G	A	0.0863528	Hearing loss, difficulty in hearing || id:ebi-a-GCST90018857	TRUE	reported	igd
6	32420218	0.178	0.0256	3.95731e-12	489493	ebi-a-GCST90018857	rs115596275	C	G	0.0387509	Hearing loss, difficulty in hearing || id:ebi-a-GCST90018857	TRUE	reported	igd
6	32423195	0.1207	0.0211	1.09001e-08	489493	ebi-a-GCST90018857	rs113928914	A	G	0.0699454	Hearing loss, difficulty in hearing || id:ebi-a-GCST90018857	TRUE	reported	igd
6	32434314	0.1519	0.0233	7.38244e-11	489493	ebi-a-GCST90018857	rs12529318	T	C	0.0400993	Hearing loss, difficulty in hearing || id:ebi-a-GCST90018857	TRUE	reported	igd
6	32526457	0.1787	0.0268	2.59478e-11	489493	ebi-a-GCST90018857	rs145740519	G	C	0.09752	Hearing loss, difficulty in hearing || id:ebi-a-GCST90018857	TRUE	reported	igd
6	32545832	0.1769	0.0268	4.09072e-11	489493	ebi-a-GCST90018857	rs114579035	C	T	0.1001	Hearing loss, difficulty in hearing || id:ebi-a-GCST90018857	TRUE	reported	igd
6	32573725	0.1165	0.0218	9.08992e-08	489493	ebi-a-GCST90018857	rs138477983	ATTTT	A	0.1524	Hearing loss, difficulty in hearing || id:ebi-a-GCST90018857	TRUE	reported	igd
6	32581090	0.1248	0.0229	4.79601e-08	489493	ebi-a-GCST90018857	rs117125720	A	T	0.0429492	Hearing loss, difficulty in hearing || id:ebi-a-GCST90018857	TRUE	reported	igd
6	32582616	0.1534	0.0252	1.237e-09	489493	ebi-a-GCST90018857	rs114933571	G	A	0.0563237	Hearing loss, difficulty in hearing || id:ebi-a-GCST90018857	TRUE	reported	igd
6	32587416	0.2625	0.0416	2.78901e-10	489493	ebi-a-GCST90018857	rs9271386	A	T	0.05905	Hearing loss, difficulty in hearing || id:ebi-a-GCST90018857	TRUE	reported	igd
6	32593094	0.1547	0.0247	3.85097e-10	489493	ebi-a-GCST90018857	rs78798979	T	C	0.042582	Hearing loss, difficulty in hearing || id:ebi-a-GCST90018857	TRUE	reported	igd
6	32598335	0.1238	0.0228	5.84602e-08	489493	ebi-a-GCST90018857	rs147493459	G	A	0.0437312	Hearing loss, difficulty in hearing || id:ebi-a-GCST90018857	TRUE	reported	igd
6	32598366	0.1232	0.0228	6.74699e-08	489493	ebi-a-GCST90018857	rs116573360	G	A	0.0435662	Hearing loss, difficulty in hearing || id:ebi-a-GCST90018857	TRUE	reported	igd
6	32598983	0.1227	0.0228	7.79005e-08	489493	ebi-a-GCST90018857	rs139692935	A	T	0.0429913	Hearing loss, difficulty in hearing || id:ebi-a-GCST90018857	TRUE	reported	igd
6	32599088	0.1231	0.0228	7.11099e-08	489493	ebi-a-GCST90018857	rs116202168	T	C	0.0430834	Hearing loss, difficulty in hearing || id:ebi-a-GCST90018857	TRUE	reported	igd
6	32602403	0.1339	0.0243	3.39102e-08	489493	ebi-a-GCST90018857	rs146353211	G	GGCAGGA	0.0669699	Hearing loss, difficulty in hearing || id:ebi-a-GCST90018857	TRUE	reported	igd
6	32602753	0.123	0.0229	8.37799e-08	489493	ebi-a-GCST90018857	rs114762033	A	G	0.0424963	Hearing loss, difficulty in hearing || id:ebi-a-GCST90018857	TRUE	reported	igd
6	32602884	0.1284	0.023	2.43899e-08	489493	ebi-a-GCST90018857	rs115573799	C	T	0.0417293	Hearing loss, difficulty in hearing || id:ebi-a-GCST90018857	TRUE	reported	igd
6	32603048	0.1283	0.0231	2.90102e-08	489493	ebi-a-GCST90018857	rs28635391	A	G	0.0415206	Hearing loss, difficulty in hearing || id:ebi-a-GCST90018857	TRUE	reported	igd
6	32603359	0.1252	0.0229	4.41103e-08	489493	ebi-a-GCST90018857	rs115493697	A	G	0.0430235	Hearing loss, difficulty in hearing || id:ebi-a-GCST90018857	TRUE	reported	igd
6	32603555	0.1406	0.0246	1.13201e-08	489493	ebi-a-GCST90018857	rs181184133	G	C	0.0639751	Hearing loss, difficulty in hearing || id:ebi-a-GCST90018857	TRUE	reported	igd
6	32603558	0.1287	0.0233	3.46697e-08	489493	ebi-a-GCST90018857	rs549131306	T	A	0.0407507	Hearing loss, difficulty in hearing || id:ebi-a-GCST90018857	TRUE	reported	igd
6	32603562	0.1287	0.0233	3.46801e-08	489493	ebi-a-GCST90018857	rs139727756	A	C	0.0407508	Hearing loss, difficulty in hearing || id:ebi-a-GCST90018857	TRUE	reported	igd
6	32603879	0.1724	0.0285	1.43701e-09	489493	ebi-a-GCST90018857	rs9272305	A	C	0.0332677	Hearing loss, difficulty in hearing || id:ebi-a-GCST90018857	TRUE	reported	igd
6	32604010	0.1377	0.0245	1.883e-08	489493	ebi-a-GCST90018857	rs752245759	TCTC	T	0.064936	Hearing loss, difficulty in hearing || id:ebi-a-GCST90018857	TRUE	reported	igd
6	32604167	0.1375	0.024	1.024e-08	489493	ebi-a-GCST90018857	rs139558884	C	T	0.0355955	Hearing loss, difficulty in hearing || id:ebi-a-GCST90018857	TRUE	reported	igd
6	32611362	0.1314	0.0235	2.27698e-08	489493	ebi-a-GCST90018857	rs554680493	T	C	0.0407869	Hearing loss, difficulty in hearing || id:ebi-a-GCST90018857	TRUE	reported	igd
6	32611689	0.1422	0.0251	1.422e-08	489493	ebi-a-GCST90018857	rs115700690	A	G	0.0641423	Hearing loss, difficulty in hearing || id:ebi-a-GCST90018857	TRUE	reported	igd
6	32613063	0.1582	0.0256	6.44095e-10	489493	ebi-a-GCST90018857	rs536229990	G	C	0.0532284	Hearing loss, difficulty in hearing || id:ebi-a-GCST90018857	TRUE	reported	igd
6	32613130	0.1237	0.0234	1.26401e-07	489493	ebi-a-GCST90018857	rs563648725	G	A	0.0428856	Hearing loss, difficulty in hearing || id:ebi-a-GCST90018857	TRUE	reported	igd
6	32623157	-0.1103	0.0209	1.309e-07	489493	ebi-a-GCST90018857	rs1554161203	ACAGTAAAAAGT	A	0.3277	Hearing loss, difficulty in hearing || id:ebi-a-GCST90018857	TRUE	reported	igd
6	32623371	0.0862	0.0153	1.874e-08	489493	ebi-a-GCST90018857	rs3998178	T	C	0.201297	Hearing loss, difficulty in hearing || id:ebi-a-GCST90018857	TRUE	reported	igd
6	32649205	0.1712	0.0279	8.45201e-10	489493	ebi-a-GCST90018857	rs28383907	GT	G	0.09278	Hearing loss, difficulty in hearing || id:ebi-a-GCST90018857	TRUE	reported	igd
6	32344331	0.1282	0.0228	1.82802e-08	489493	ebi-a-GCST90018857	rs116239570	A	G	0.0448965	Hearing loss, difficulty in hearing || id:ebi-a-GCST90018857	TRUE	reported	igd
6	32392710	0.1335	0.0222	1.711e-09	489493	ebi-a-GCST90018857	rs9968904	A	C	0.0493982	Hearing loss, difficulty in hearing || id:ebi-a-GCST90018857	TRUE	reported	igd
6	32419204	0.1129	0.0195	7.57007e-09	489493	ebi-a-GCST90018857	rs12524661	A	G	0.0671203	Hearing loss, difficulty in hearing || id:ebi-a-GCST90018857	TRUE	reported	igd
6	32426355	0.1218	0.0212	9.22593e-09	489493	ebi-a-GCST90018857	rs113320073	A	G	0.0689367	Hearing loss, difficulty in hearing || id:ebi-a-GCST90018857	TRUE	reported	igd
6	32426873	0.1133	0.0195	6.498e-09	489493	ebi-a-GCST90018857	rs4632888	C	T	0.0668899	Hearing loss, difficulty in hearing || id:ebi-a-GCST90018857	TRUE	reported	igd
6	32445790	0.1067	0.0183	5.99501e-09	489493	ebi-a-GCST90018857	rs9469131	C	G	0.0903107	Hearing loss, difficulty in hearing || id:ebi-a-GCST90018857	TRUE	reported	igd
6	32448886	0.1522	0.0233	6.22444e-11	489493	ebi-a-GCST90018857	rs4711299	A	C	0.0409026	Hearing loss, difficulty in hearing || id:ebi-a-GCST90018857	TRUE	reported	igd
6	32526399	0.1771	0.0266	2.77779e-11	489493	ebi-a-GCST90018857	rs879646940	T	C	0.09842	Hearing loss, difficulty in hearing || id:ebi-a-GCST90018857	TRUE	reported	igd
6	32526620	0.1767	0.0266	3.07681e-11	489493	ebi-a-GCST90018857	rs1399059350	TAGC	T	0.09831	Hearing loss, difficulty in hearing || id:ebi-a-GCST90018857	TRUE	reported	igd
6	32543874	0.1123	0.019	3.15399e-09	489493	ebi-a-GCST90018857	rs575662827	C	T	0.110064	Hearing loss, difficulty in hearing || id:ebi-a-GCST90018857	TRUE	reported	igd
6	32544289	0.1402	0.0224	3.73801e-10	489493	ebi-a-GCST90018857	rs369062139	T	G	0.113511	Hearing loss, difficulty in hearing || id:ebi-a-GCST90018857	TRUE	reported	igd
6	32555861	0.159	0.0257	6.53793e-10	489493	ebi-a-GCST90018857	rs34139413	G	T	0.0403558	Hearing loss, difficulty in hearing || id:ebi-a-GCST90018857	TRUE	reported	igd
6	32567751	0.1471	0.0229	1.28301e-10	489493	ebi-a-GCST90018857	rs117023022	G	T	0.0432442	Hearing loss, difficulty in hearing || id:ebi-a-GCST90018857	TRUE	reported	igd
6	32576719	0.1522	0.024	2.12398e-10	489493	ebi-a-GCST90018857	rs149490268	T	C	0.0727277	Hearing loss, difficulty in hearing || id:ebi-a-GCST90018857	TRUE	reported	igd
6	32578569	0.1492	0.0231	9.91288e-11	489493	ebi-a-GCST90018857	rs117504034	G	A	0.0423014	Hearing loss, difficulty in hearing || id:ebi-a-GCST90018857	TRUE	reported	igd
6	32580859	0.1403	0.0238	3.73302e-09	489493	ebi-a-GCST90018857	rs4110707	G	C	0.0377127	Hearing loss, difficulty in hearing || id:ebi-a-GCST90018857	TRUE	reported	igd
6	32587279	0.1158	0.0221	1.563e-07	489493	ebi-a-GCST90018857	rs144934262	T	C	0.0485417	Hearing loss, difficulty in hearing || id:ebi-a-GCST90018857	TRUE	reported	igd
6	32589327	0.1241	0.0229	5.90405e-08	489493	ebi-a-GCST90018857	rs114493852	A	G	0.0432758	Hearing loss, difficulty in hearing || id:ebi-a-GCST90018857	TRUE	reported	igd
6	32598186	0.1223	0.0228	8.59904e-08	489493	ebi-a-GCST90018857	rs143117432	T	C	0.0433647	Hearing loss, difficulty in hearing || id:ebi-a-GCST90018857	TRUE	reported	igd
6	32598798	0.1221	0.0228	8.94499e-08	489493	ebi-a-GCST90018857	rs138816958	C	T	0.0434328	Hearing loss, difficulty in hearing || id:ebi-a-GCST90018857	TRUE	reported	igd
6	32598984	0.1717	0.0265	9.21722e-11	489493	ebi-a-GCST90018857	rs879665507	T	TGG	0.09814	Hearing loss, difficulty in hearing || id:ebi-a-GCST90018857	TRUE	reported	igd
6	32598986	0.172	0.0265	8.55067e-11	489493	ebi-a-GCST90018857	rs879418697	GAAAA	G	0.09811	Hearing loss, difficulty in hearing || id:ebi-a-GCST90018857	TRUE	reported	igd
6	32599028	0.1231	0.0228	7.14398e-08	489493	ebi-a-GCST90018857	rs115315696	G	A	0.0430967	Hearing loss, difficulty in hearing || id:ebi-a-GCST90018857	TRUE	reported	igd
6	32599083	0.1231	0.0228	7.10804e-08	489493	ebi-a-GCST90018857	rs115624624	A	G	0.0430829	Hearing loss, difficulty in hearing || id:ebi-a-GCST90018857	TRUE	reported	igd
6	32599267	0.1209	0.0228	1.17001e-07	489493	ebi-a-GCST90018857	rs114866528	C	T	0.0431736	Hearing loss, difficulty in hearing || id:ebi-a-GCST90018857	TRUE	reported	igd
6	32599268	0.1209	0.0228	1.17001e-07	489493	ebi-a-GCST90018857	rs116633385	A	G	0.0431735	Hearing loss, difficulty in hearing || id:ebi-a-GCST90018857	TRUE	reported	igd
6	32599445	0.1215	0.0228	1.033e-07	489493	ebi-a-GCST90018857	rs114308959	G	A	0.0431485	Hearing loss, difficulty in hearing || id:ebi-a-GCST90018857	TRUE	reported	igd
6	32600248	0.1212	0.0229	1.20099e-07	489493	ebi-a-GCST90018857	rs114310549	A	G	0.043144	Hearing loss, difficulty in hearing || id:ebi-a-GCST90018857	TRUE	reported	igd
6	32600279	0.1213	0.0229	1.21899e-07	489493	ebi-a-GCST90018857	rs114088880	G	C	0.0434326	Hearing loss, difficulty in hearing || id:ebi-a-GCST90018857	TRUE	reported	igd
6	32600409	0.1215	0.0228	1.044e-07	489493	ebi-a-GCST90018857	rs115231411	T	C	0.0430856	Hearing loss, difficulty in hearing || id:ebi-a-GCST90018857	TRUE	reported	igd
6	32602104	0.1316	0.0236	2.334e-08	489493	ebi-a-GCST90018857	rs115596571	T	C	0.0412418	Hearing loss, difficulty in hearing || id:ebi-a-GCST90018857	TRUE	reported	igd
6	32602553	0.1335	0.0242	3.69598e-08	489493	ebi-a-GCST90018857	rs368699425	A	G	0.0671628	Hearing loss, difficulty in hearing || id:ebi-a-GCST90018857	TRUE	reported	igd
6	32602624	0.1246	0.0232	7.50101e-08	489493	ebi-a-GCST90018857	rs115223053	C	T	0.0406196	Hearing loss, difficulty in hearing || id:ebi-a-GCST90018857	TRUE	reported	igd
6	32602628	0.1246	0.0232	7.50205e-08	489493	ebi-a-GCST90018857	rs117055012	G	A	0.0406196	Hearing loss, difficulty in hearing || id:ebi-a-GCST90018857	TRUE	reported	igd
6	32602810	0.1278	0.0231	3.17198e-08	489493	ebi-a-GCST90018857	rs575430623	T	C	0.0413636	Hearing loss, difficulty in hearing || id:ebi-a-GCST90018857	TRUE	reported	igd
6	32602947	0.126	0.023	4.10403e-08	489493	ebi-a-GCST90018857	rs28534011	A	G	0.0426962	Hearing loss, difficulty in hearing || id:ebi-a-GCST90018857	TRUE	reported	igd
6	32603001	0.1233	0.0229	7.14299e-08	489493	ebi-a-GCST90018857	rs545248976	T	TG	0.0427171	Hearing loss, difficulty in hearing || id:ebi-a-GCST90018857	TRUE	reported	igd
6	32603163	0.1266	0.023	3.684e-08	489493	ebi-a-GCST90018857	rs115717621	T	G	0.0420051	Hearing loss, difficulty in hearing || id:ebi-a-GCST90018857	TRUE	reported	igd
6	32603230	0.1239	0.0229	6.67006e-08	489493	ebi-a-GCST90018857	rs114025574	A	G	0.0424872	Hearing loss, difficulty in hearing || id:ebi-a-GCST90018857	TRUE	reported	igd
6	32603461	0.1257	0.023	4.52199e-08	489493	ebi-a-GCST90018857	rs116236894	A	G	0.0422142	Hearing loss, difficulty in hearing || id:ebi-a-GCST90018857	TRUE	reported	igd
6	32603534	0.1271	0.0232	4.48497e-08	489493	ebi-a-GCST90018857	rs182013486	C	T	0.0411104	Hearing loss, difficulty in hearing || id:ebi-a-GCST90018857	TRUE	reported	igd
6	32604139	0.1417	0.0237	2.25398e-09	489493	ebi-a-GCST90018857	rs116607676	A	C	0.0378194	Hearing loss, difficulty in hearing || id:ebi-a-GCST90018857	TRUE	reported	igd
6	32604409	0.1643	0.0264	4.86206e-10	489493	ebi-a-GCST90018857	rs374464969	CA	C	0.1007	Hearing loss, difficulty in hearing || id:ebi-a-GCST90018857	TRUE	reported	igd
6	32612037	0.1197	0.0209	1.02101e-08	489493	ebi-a-GCST90018857	rs374548875	GTA	G	0.2016	Hearing loss, difficulty in hearing || id:ebi-a-GCST90018857	TRUE	reported	igd
6	32612430	0.1741	0.0266	5.94566e-11	489493	ebi-a-GCST90018857	rs6926894	A	T	0.09727	Hearing loss, difficulty in hearing || id:ebi-a-GCST90018857	TRUE	reported	igd
6	32623156	0.0812	0.0147	3.67096e-08	489493	ebi-a-GCST90018857	rs9273324	T	C	0.498451	Hearing loss, difficulty in hearing || id:ebi-a-GCST90018857	TRUE	reported	igd
6	32627227	0.1424	0.024	2.99199e-09	489493	ebi-a-GCST90018857	rs191329273	C	T	0.0356247	Hearing loss, difficulty in hearing || id:ebi-a-GCST90018857	TRUE	reported	igd
6	32638985	0.1598	0.0264	1.42099e-09	489493	ebi-a-GCST90018857	rs199852687	TTA	T	0.1013	Hearing loss, difficulty in hearing || id:ebi-a-GCST90018857	TRUE	reported	igd
6	32672358	0.1926	0.0352	4.29299e-08	489493	ebi-a-GCST90018857	rs567999380	T	A	0.0193163	Hearing loss, difficulty in hearing || id:ebi-a-GCST90018857	TRUE	reported	igd
10	126812270	0.0862	0.0127	1.24595e-11	489493	ebi-a-GCST90018857	rs10901863	T	C	0.249867	Hearing loss, difficulty in hearing || id:ebi-a-GCST90018857	TRUE	reported	igd
12	90584753	7.6724	1.4639	1.59599e-07	489493	ebi-a-GCST90018857	rs780041628	T	G	0.0001772	Hearing loss, difficulty in hearing || id:ebi-a-GCST90018857	TRUE	reported	igd
15	89245353	-0.073	0.0135	6.84699e-08	489493	ebi-a-GCST90018857	rs7164102	G	A	0.264294	Hearing loss, difficulty in hearing || id:ebi-a-GCST90018857	TRUE	reported	igd
15	89245354	-0.073	0.0135	6.83707e-08	489493	ebi-a-GCST90018857	rs4453453	G	T	0.264296	Hearing loss, difficulty in hearing || id:ebi-a-GCST90018857	TRUE	reported	igd
15	89250559	-0.0733	0.0138	1.18899e-07	489493	ebi-a-GCST90018857	rs11073803	C	G	0.257984	Hearing loss, difficulty in hearing || id:ebi-a-GCST90018857	TRUE	reported	igd
15	89250502	-0.0733	0.0138	1.199e-07	489493	ebi-a-GCST90018857	rs11073801	A	G	0.257869	Hearing loss, difficulty in hearing || id:ebi-a-GCST90018857	TRUE	reported	igd
15	89245812	-0.0724	0.0135	8.61906e-08	489493	ebi-a-GCST90018857	rs4132128	T	C	0.264843	Hearing loss, difficulty in hearing || id:ebi-a-GCST90018857	TRUE	reported	igd
15	89252506	-0.0736	0.0135	5.13499e-08	489493	ebi-a-GCST90018857	rs35701059	A	G	0.264582	Hearing loss, difficulty in hearing || id:ebi-a-GCST90018857	TRUE	reported	igd
15	89244614	-0.0722	0.0135	9.0099e-08	489493	ebi-a-GCST90018857	rs4932409	C	T	0.265545	Hearing loss, difficulty in hearing || id:ebi-a-GCST90018857	TRUE	reported	igd
15	89246754	-0.0719	0.0135	1.041e-07	489493	ebi-a-GCST90018857	rs34335781	C	T	0.265006	Hearing loss, difficulty in hearing || id:ebi-a-GCST90018857	TRUE	reported	igd
15	89252178	-0.0736	0.0135	5.06104e-08	489493	ebi-a-GCST90018857	rs34295421	G	C	0.264706	Hearing loss, difficulty in hearing || id:ebi-a-GCST90018857	TRUE	reported	igd
15	89252518	-0.0736	0.0135	5.13701e-08	489493	ebi-a-GCST90018857	rs12902002	A	G	0.26458	Hearing loss, difficulty in hearing || id:ebi-a-GCST90018857	TRUE	reported	igd
15	89252781	-0.0745	0.0138	7.13395e-08	489493	ebi-a-GCST90018857	rs4932195	C	T	0.257523	Hearing loss, difficulty in hearing || id:ebi-a-GCST90018857	TRUE	reported	igd
19	50410432	2.5078	0.4411	1.30599e-08	489493	ebi-a-GCST90018857	rs897388579	A	G	0.0004986	Hearing loss, difficulty in hearing || id:ebi-a-GCST90018857	TRUE	reported	igd
19	50779420	2.675	0.4712	1.37101e-08	489493	ebi-a-GCST90018857	rs371254530	A	G	0.0004555	Hearing loss, difficulty in hearing || id:ebi-a-GCST90018857	TRUE	reported	igd
20	11573836	-0.0615	0.0113	4.62104e-08	489493	ebi-a-GCST90018857	rs2144638	C	G	0.510234	Hearing loss, difficulty in hearing || id:ebi-a-GCST90018857	TRUE	reported	igd
