# Supplementary material for: Correlation between hearing loss and mild cognitive impairment in the elderly population: Mendelian randomization and cross-sectional study
Source: Front Aging Neurosci. 2024 Jun 7;16:1380145. doi: 10.3389/fnagi.2024.1380145 (PMC11191670; doi:10.3389/fnagi.2024.1380145)
Supplement: Supplementary file 2 [file Data_Sheet_2.CSV]

chr.exposure	pos.exposure	beta.exposure	se.exposure	pval.exposure	samplesize.exposure	id.exposure	SNP	effect_allele.exposure	other_allele.exposure	eaf.exposure	exposure	mr_keep.exposure	pval_origin.exposure	data_source.exposure	R2	F
2	54881476	0.0794	0.0151	1.55199e-07	489493	ebi-a-GCST90018857	rs17046077	G	A	0.1809	Hearing loss, difficulty in hearing || id:ebi-a-GCST90018857	TRUE	reported	igd	5.64827838955454e-05	27.6493760855487
4	112108426	0.3873	0.0727	9.78003e-08	489493	ebi-a-GCST90018857	rs59658870	G	T	0.002	Hearing loss, difficulty in hearing || id:ebi-a-GCST90018857	TRUE	reported	igd	5.79768355016069e-05	28.3807846145981
5	73073615	0.0589	0.011	9.05795e-08	489493	ebi-a-GCST90018857	rs11957938	C	T	0.5298	Hearing loss, difficulty in hearing || id:ebi-a-GCST90018857	TRUE	reported	igd	5.85697400424107e-05	28.6710398784521
5	73076511	0.0575	0.011	1.84302e-07	489493	ebi-a-GCST90018857	rs6453022	A	C	0.499	Hearing loss, difficulty in hearing || id:ebi-a-GCST90018857	TRUE	reported	igd	5.58186837285819e-05	27.32426852169
6	32586596	0.1422	0.0239	2.59801e-09	489493	ebi-a-GCST90018857	rs184329235	G	C	0.0567	Hearing loss, difficulty in hearing || id:ebi-a-GCST90018857	TRUE	reported	igd	7.2314518428876e-05	35.3998658645214
6	32595682	0.1141	0.0216	1.36201e-07	489493	ebi-a-GCST90018857	rs6922257	A	G	0.0825	Hearing loss, difficulty in hearing || id:ebi-a-GCST90018857	TRUE	reported	igd	5.70023216570053e-05	27.9037140066904
6	32599041	0.1231	0.0228	7.09594e-08	489493	ebi-a-GCST90018857	rs550642974	G	T	0.0606	Hearing loss, difficulty in hearing || id:ebi-a-GCST90018857	TRUE	reported	igd	5.9548943911669e-05	29.1504079802766
6	32601690	0.1247	0.0232	7.94895e-08	489493	ebi-a-GCST90018857	rs116230912	G	A	0.0557	Hearing loss, difficulty in hearing || id:ebi-a-GCST90018857	TRUE	reported	igd	5.90180450625277e-05	28.8905069569432
6	32602231	0.1226	0.0229	8.11204e-08	489493	ebi-a-GCST90018857	rs114027542	T	C	0.0586	Hearing loss, difficulty in hearing || id:ebi-a-GCST90018857	TRUE	reported	igd	5.85515047567602e-05	28.6621128247267
6	32602990	0.1233	0.0229	7.15501e-08	489493	ebi-a-GCST90018857	rs565181451	T	TCAGCACAGGC	0.0596	Hearing loss, difficulty in hearing || id:ebi-a-GCST90018857	TRUE	reported	igd	5.92219880621101e-05	28.9903470244957
6	32545327	0.1747	0.0266	5.11093e-11	489493	ebi-a-GCST90018857	rs537929323	A	G	0.0686	Hearing loss, difficulty in hearing || id:ebi-a-GCST90018857	TRUE	reported	igd	8.81125525670761e-05	43.1341021244515
6	32577467	0.1753	0.0262	2.04315e-11	489493	ebi-a-GCST90018857	rs192376296	A	G	0.0457	Hearing loss, difficulty in hearing || id:ebi-a-GCST90018857	TRUE	reported	igd	9.14481758235435e-05	44.7671529065122
NA	NA	NA	NA	NA	NA	NA	NA	NA	NA	NA	NA	NA	NA	NA	NA	NA
NA	NA	NA	NA	NA	NA	NA	NA	NA	NA	NA	NA	NA	NA	NA	NA	NA
6	32389375	0.1222	0.0208	3.98795e-09	489493	ebi-a-GCST90018857	rs6912382	T	C	0.0895	Hearing loss, difficulty in hearing || id:ebi-a-GCST90018857	TRUE	reported	igd	7.05080386664935e-05	34.5154839739792
6	32390197	0.1765	0.0256	5.7544e-12	489493	ebi-a-GCST90018857	rs114926982	G	A	0.0487	Hearing loss, difficulty in hearing || id:ebi-a-GCST90018857	TRUE	reported	igd	9.71003579914753e-05	47.5343669376518
6	32444093	0.1263	0.0202	3.97201e-10	489493	ebi-a-GCST90018857	rs9469127	G	C	0.0596	Hearing loss, difficulty in hearing || id:ebi-a-GCST90018857	TRUE	reported	igd	7.98588024038602e-05	39.093286990549
6	32585704	0.1423	0.0239	2.59e-09	489493	ebi-a-GCST90018857	rs200395319	A	AG	0.0567	Hearing loss, difficulty in hearing || id:ebi-a-GCST90018857	TRUE	reported	igd	7.24162550067759e-05	35.4496722120245
6	32590640	0.1397	0.0239	4.96398e-09	489493	ebi-a-GCST90018857	rs2395226	C	T	0.0596	Hearing loss, difficulty in hearing || id:ebi-a-GCST90018857	TRUE	reported	igd	6.97943412310992e-05	34.1660864830505
6	32592633	0.1389	0.0239	6.36092e-09	489493	ebi-a-GCST90018857	rs28635450	A	T	0.0596	Hearing loss, difficulty in hearing || id:ebi-a-GCST90018857	TRUE	reported	igd	6.89973224907877e-05	33.7758988299221
6	32429516	0.1527	0.0233	5.89522e-11	489493	ebi-a-GCST90018857	rs114685974	A	G	0.0527	Hearing loss, difficulty in hearing || id:ebi-a-GCST90018857	TRUE	reported	igd	8.77367698560052e-05	42.9501275190393
NA	NA	NA	NA	NA	NA	NA	NA	NA	NA	NA	NA	NA	NA	NA	NA	NA
6	32454232	0.2507	0.043	5.53503e-09	489493	ebi-a-GCST90018857	rs9469143	A	T	0.6571	Hearing loss, difficulty in hearing || id:ebi-a-GCST90018857	TRUE	reported	igd	6.94376658784e-05	33.9914727970147
6	32497719	0.1679	0.0262	1.47099e-10	489493	ebi-a-GCST90018857	rs117317282	T	A	0.0755	Hearing loss, difficulty in hearing || id:ebi-a-GCST90018857	TRUE	reported	igd	8.38911000212014e-05	41.0673836284655
6	32543371	0.3913	0.0741	1.287e-07	489493	ebi-a-GCST90018857	rs189645559	C	T	0.0159	Hearing loss, difficulty in hearing || id:ebi-a-GCST90018857	TRUE	reported	igd	5.69655183814576e-05	27.8856970812477
6	32603074	0.129	0.0231	2.26898e-08	489493	ebi-a-GCST90018857	rs372332783	T	C	0.0567	Hearing loss, difficulty in hearing || id:ebi-a-GCST90018857	TRUE	reported	igd	6.37061422716709e-05	31.1855699990617
6	32603973	0.126	0.0231	4.64505e-08	489493	ebi-a-GCST90018857	rs74606007	C	T	0.0537	Hearing loss, difficulty in hearing || id:ebi-a-GCST90018857	TRUE	reported	igd	6.07776982584134e-05	29.7519445529177
6	32623235	0.1454	0.0248	4.26295e-09	489493	ebi-a-GCST90018857	rs6900039	T	G	0.0557	Hearing loss, difficulty in hearing || id:ebi-a-GCST90018857	TRUE	reported	igd	7.02180022742813e-05	34.3734937893053
NA	NA	NA	NA	NA	NA	NA	NA	NA	NA	NA	NA	NA	NA	NA	NA	NA
6	32629544	0.1416	0.0243	6.00994e-09	489493	ebi-a-GCST90018857	rs562092898	A	G	0.0477	Hearing loss, difficulty in hearing || id:ebi-a-GCST90018857	TRUE	reported	igd	6.936451408558e-05	33.9556606821683
NA	NA	NA	NA	NA	NA	NA	NA	NA	NA	NA	NA	NA	NA	NA	NA	NA
6	32663083	0.1454	0.0243	2.10999e-09	489493	ebi-a-GCST90018857	rs140882479	G	A	0.0567	Hearing loss, difficulty in hearing || id:ebi-a-GCST90018857	TRUE	reported	igd	7.31371471848122e-05	35.8025938122142
NA	NA	NA	NA	NA	NA	NA	NA	NA	NA	NA	NA	NA	NA	NA	NA	NA
6	32577205	0.1429	0.0228	3.87302e-10	489493	ebi-a-GCST90018857	rs576957502	A	T	0.0567	Hearing loss, difficulty in hearing || id:ebi-a-GCST90018857	TRUE	reported	igd	8.02441584927323e-05	39.2819455314291
6	32587833	0.1249	0.0229	4.869e-08	489493	ebi-a-GCST90018857	rs145397816	A	AC	0.9394	Hearing loss, difficulty in hearing || id:ebi-a-GCST90018857	TRUE	reported	igd	6.07688522914126e-05	29.7476140053374
6	32591682	0.2208	0.0345	1.554e-10	489493	ebi-a-GCST90018857	rs4959029	C	T	0.6909	Hearing loss, difficulty in hearing || id:ebi-a-GCST90018857	TRUE	reported	igd	8.36714167899608e-05	40.9598326431634
6	32592737	0.1228	0.0228	7.59609e-08	489493	ebi-a-GCST90018857	rs28421666	G	A	0.0606	Hearing loss, difficulty in hearing || id:ebi-a-GCST90018857	TRUE	reported	igd	5.92590680819699e-05	29.008499511159
6	32595773	0.1225	0.0228	8.179e-08	489493	ebi-a-GCST90018857	rs116517496	A	G	0.0616	Hearing loss, difficulty in hearing || id:ebi-a-GCST90018857	TRUE	reported	igd	5.89698993865591e-05	28.8669373010145
6	32598837	0.1208	0.0228	1.20501e-07	489493	ebi-a-GCST90018857	rs138238823	C	T	0.0686	Hearing loss, difficulty in hearing || id:ebi-a-GCST90018857	TRUE	reported	igd	5.73446338192998e-05	28.0712918907972
6	32600032	0.1218	0.0228	9.52204e-08	489493	ebi-a-GCST90018857	rs115214276	C	G	0.0616	Hearing loss, difficulty in hearing || id:ebi-a-GCST90018857	TRUE	reported	igd	5.82979224041652e-05	28.5379720400168
6	32602880	0.1282	0.023	2.59197e-08	489493	ebi-a-GCST90018857	rs114799674	A	C	0.0606	Hearing loss, difficulty in hearing || id:ebi-a-GCST90018857	TRUE	reported	igd	6.34667600942224e-05	31.0683796746803
6	32602899	0.1282	0.023	2.551e-08	489493	ebi-a-GCST90018857	rs115503527	A	G	0.0596	Hearing loss, difficulty in hearing || id:ebi-a-GCST90018857	TRUE	reported	igd	6.34667600942224e-05	31.0683796746803
6	32603154	0.1273	0.023	3.17497e-08	489493	ebi-a-GCST90018857	rs114895321	G	A	0.0527	Hearing loss, difficulty in hearing || id:ebi-a-GCST90018857	TRUE	reported	igd	6.25788346245124e-05	30.6336933600179
6	32603234	0.1239	0.0229	6.66699e-08	489493	ebi-a-GCST90018857	rs114774960	T	A	0.0527	Hearing loss, difficulty in hearing || id:ebi-a-GCST90018857	TRUE	reported	igd	5.97997255843987e-05	29.2731780040445
6	32603463	0.1257	0.023	4.52199e-08	489493	ebi-a-GCST90018857	rs115296161	T	C	0.0567	Hearing loss, difficulty in hearing || id:ebi-a-GCST90018857	TRUE	reported	igd	6.10157421645455e-05	29.8684790952849
6	32675292	0.1462	0.024	1.102e-09	489493	ebi-a-GCST90018857	rs117773289	G	A	0.0517	Hearing loss, difficulty in hearing || id:ebi-a-GCST90018857	TRUE	reported	igd	7.58041275517328e-05	37.1082511580293
6	32445957	0.1268	0.0202	3.44802e-10	489493	ebi-a-GCST90018857	rs4713535	T	C	0.0596	Hearing loss, difficulty in hearing || id:ebi-a-GCST90018857	TRUE	reported	igd	8.04922975368818e-05	39.4034268859867
NA	NA	NA	NA	NA	NA	NA	NA	NA	NA	NA	NA	NA	NA	NA	NA	NA
6	32542272	0.182	0.0267	9.35406e-12	489493	ebi-a-GCST90018857	rs149071466	C	T	0.0447	Hearing loss, difficulty in hearing || id:ebi-a-GCST90018857	TRUE	reported	igd	9.4914495767158e-05	46.4642015738255
6	32561374	0.1559	0.0235	3.37831e-11	489493	ebi-a-GCST90018857	rs201291779	T	TG	0.0507	Hearing loss, difficulty in hearing || id:ebi-a-GCST90018857	TRUE	reported	igd	8.99023355777585e-05	44.010340776718
6	32569932	0.1516	0.0232	5.79029e-11	489493	ebi-a-GCST90018857	rs116763083	A	T	0.0557	Hearing loss, difficulty in hearing || id:ebi-a-GCST90018857	TRUE	reported	igd	8.72244148269122e-05	42.6992904586639
6	32583504	0.1235	0.0229	7.08304e-08	489493	ebi-a-GCST90018857	rs114991247	C	T	0.0596	Hearing loss, difficulty in hearing || id:ebi-a-GCST90018857	TRUE	reported	igd	5.94142556935375e-05	29.0844714659098
NA	NA	NA	NA	NA	NA	NA	NA	NA	NA	NA	NA	NA	NA	NA	NA	NA
6	32679992	0.1467	0.024	9.93894e-10	489493	ebi-a-GCST90018857	rs12527228	T	C	0.0567	Hearing loss, difficulty in hearing || id:ebi-a-GCST90018857	TRUE	reported	igd	7.63234706163389e-05	37.3625035914073
6	32386869	0.1774	0.0258	6.2647e-12	489493	ebi-a-GCST90018857	rs200607887	GT	G	0.9533	Hearing loss, difficulty in hearing || id:ebi-a-GCST90018857	TRUE	reported	igd	9.65782625360355e-05	47.2787564071752
6	32418188	0.1132	0.0195	6.92995e-09	489493	ebi-a-GCST90018857	rs9469114	T	G	0.0885	Hearing loss, difficulty in hearing || id:ebi-a-GCST90018857	TRUE	reported	igd	6.88410121684224e-05	33.6993757864719
6	32421345	0.1134	0.0196	6.63407e-09	489493	ebi-a-GCST90018857	rs7760600	A	G	0.0885	Hearing loss, difficulty in hearing || id:ebi-a-GCST90018857	TRUE	reported	igd	6.83813675875382e-05	33.4743530238305
6	32430368	0.1301	0.0215	1.35301e-09	489493	ebi-a-GCST90018857	rs58302219	A	C	0.0815	Hearing loss, difficulty in hearing || id:ebi-a-GCST90018857	TRUE	reported	igd	7.47995011537864e-05	36.616421509331
6	32431488	0.1651	0.0253	6.6604e-11	489493	ebi-a-GCST90018857	rs115649989	A	C	0.0527	Hearing loss, difficulty in hearing || id:ebi-a-GCST90018857	TRUE	reported	igd	8.69899012316928e-05	42.584478163352
NA	NA	NA	NA	NA	NA	NA	NA	NA	NA	NA	NA	NA	NA	NA	NA	NA
6	32573153	0.1486	0.0231	1.181e-10	489493	ebi-a-GCST90018857	rs146811934	C	T	0.0577	Hearing loss, difficulty in hearing || id:ebi-a-GCST90018857	TRUE	reported	igd	8.45338131163774e-05	41.3820388976912
6	32586595	0.1422	0.0239	2.59597e-09	489493	ebi-a-GCST90018857	rs191809968	A	G	0.0567	Hearing loss, difficulty in hearing || id:ebi-a-GCST90018857	TRUE	reported	igd	7.2314518428876e-05	35.3998658645214
6	32587249	0.1157	0.0221	1.56599e-07	489493	ebi-a-GCST90018857	rs146566004	A	G	0.0736	Hearing loss, difficulty in hearing || id:ebi-a-GCST90018857	TRUE	reported	igd	5.59901161081337e-05	27.4081925117675
6	32596968	0.1222	0.0228	8.94108e-08	489493	ebi-a-GCST90018857	rs115609519	G	A	0.0606	Hearing loss, difficulty in hearing || id:ebi-a-GCST90018857	TRUE	reported	igd	5.86814378266639e-05	28.725721349843
6	32598870	0.1247	0.0235	1.196e-07	489493	ebi-a-GCST90018857	rs146406015	T	C	0.0656	Hearing loss, difficulty in hearing || id:ebi-a-GCST90018857	TRUE	reported	igd	5.75209056318737e-05	28.1575852684565
6	32601705	0.1264	0.0234	6.35404e-08	489493	ebi-a-GCST90018857	rs548656751	T	A	0.0557	Hearing loss, difficulty in hearing || id:ebi-a-GCST90018857	TRUE	reported	igd	5.96060112169854e-05	29.1783452413871
6	32603075	0.1294	0.0231	2.024e-08	489493	ebi-a-GCST90018857	rs199950886	G	T	0.0596	Hearing loss, difficulty in hearing || id:ebi-a-GCST90018857	TRUE	reported	igd	6.41018062808146e-05	31.3792687260073
6	32603761	0.1212	0.0229	1.276e-07	489493	ebi-a-GCST90018857	rs116708054	C	T	0.0586	Hearing loss, difficulty in hearing || id:ebi-a-GCST90018857	TRUE	reported	igd	5.72219874180743e-05	28.0112507026959
NA	NA	NA	NA	NA	NA	NA	NA	NA	NA	NA	NA	NA	NA	NA	NA	NA
6	32625884	0.1318	0.0244	6.88304e-08	489493	ebi-a-GCST90018857	rs7743412	T	C	0.0557	Hearing loss, difficulty in hearing || id:ebi-a-GCST90018857	TRUE	reported	igd	5.96044651993488e-05	29.1775883894462
NA	NA	NA	NA	NA	NA	NA	NA	NA	NA	NA	NA	NA	NA	NA	NA	NA
6	32449754	0.1233	0.0204	1.43999e-09	489493	ebi-a-GCST90018857	rs7774268	C	T	0.0765	Hearing loss, difficulty in hearing || id:ebi-a-GCST90018857	TRUE	reported	igd	7.46254429842807e-05	36.5312088694632
NA	NA	NA	NA	NA	NA	NA	NA	NA	NA	NA	NA	NA	NA	NA	NA	NA
6	32542167	0.1894	0.0272	3.32506e-12	489493	ebi-a-GCST90018857	rs539284657	T	C	0.0199	Hearing loss, difficulty in hearing || id:ebi-a-GCST90018857	TRUE	reported	igd	9.90450188266296e-05	48.4864476515862
NA	NA	NA	NA	NA	NA	NA	NA	NA	NA	NA	NA	NA	NA	NA	NA	NA
NA	NA	NA	NA	NA	NA	NA	NA	NA	NA	NA	NA	NA	NA	NA	NA	NA
6	32595063	0.1238	0.0228	5.34995e-08	489493	ebi-a-GCST90018857	rs28720766	T	C	0.0666	Hearing loss, difficulty in hearing || id:ebi-a-GCST90018857	TRUE	reported	igd	6.02280708073953e-05	29.4828743042239
6	32599900	0.1213	0.0228	1.079e-07	489493	ebi-a-GCST90018857	rs116109088	T	C	0.0606	Hearing loss, difficulty in hearing || id:ebi-a-GCST90018857	TRUE	reported	igd	5.78202959722971e-05	28.3041510501667
6	32602839	0.1272	0.023	3.32001e-08	489493	ebi-a-GCST90018857	rs371537406	G	T	0.0616	Hearing loss, difficulty in hearing || id:ebi-a-GCST90018857	TRUE	reported	igd	6.24805622805622e-05	30.5855839157554
6	32671372	0.1465	0.024	1.05901e-09	489493	ebi-a-GCST90018857	rs116540263	A	G	0.0567	Hearing loss, difficulty in hearing || id:ebi-a-GCST90018857	TRUE	reported	igd	7.61155206824056e-05	37.2606984518151
6	32682135	0.113	0.0203	2.59902e-08	489493	ebi-a-GCST90018857	rs3957147	T	C	0.171	Hearing loss, difficulty in hearing || id:ebi-a-GCST90018857	TRUE	reported	igd	6.32981234026274e-05	30.9858230669277
6	32590893	0.1227	0.0228	7.84693e-08	489493	ebi-a-GCST90018857	rs12526593	G	A	0.0606	Hearing loss, difficulty in hearing || id:ebi-a-GCST90018857	TRUE	reported	igd	5.91625999462958e-05	28.9612736345583
6	32602161	0.1238	0.0229	6.58006e-08	489493	ebi-a-GCST90018857	rs115711192	T	C	0.0596	Hearing loss, difficulty in hearing || id:ebi-a-GCST90018857	TRUE	reported	igd	5.97032412832952e-05	29.2259441625975
6	32602175	0.123	0.0229	7.56606e-08	489493	ebi-a-GCST90018857	rs150015489	TTA	T	0.9404	Hearing loss, difficulty in hearing || id:ebi-a-GCST90018857	TRUE	reported	igd	5.8934170758484e-05	28.8494463969413
6	32602332	0.1343	0.0243	3.20597e-08	489493	ebi-a-GCST90018857	rs373813924	T	G	0.0577	Hearing loss, difficulty in hearing || id:ebi-a-GCST90018857	TRUE	reported	igd	6.23973136847705e-05	30.5448293881728
6	32603044	0.1282	0.0231	2.683e-08	489493	ebi-a-GCST90018857	rs28417660	T	C	0.0537	Hearing loss, difficulty in hearing || id:ebi-a-GCST90018857	TRUE	reported	igd	6.29184882191974e-05	30.7999716045537
NA	NA	NA	NA	NA	NA	NA	NA	NA	NA	NA	NA	NA	NA	NA	NA	NA
6	32659502	0.1434	0.024	2.43501e-09	489493	ebi-a-GCST90018857	rs4713588	A	C	0.0567	Hearing loss, difficulty in hearing || id:ebi-a-GCST90018857	TRUE	reported	igd	7.29285636458489e-05	35.7004791322348
6	32446600	0.1257	0.0202	4.90298e-10	489493	ebi-a-GCST90018857	rs117468562	T	C	0.0596	Hearing loss, difficulty in hearing || id:ebi-a-GCST90018857	TRUE	reported	igd	7.91019110778941e-05	38.7227365978965
NA	NA	NA	NA	NA	NA	NA	NA	NA	NA	NA	NA	NA	NA	NA	NA	NA
6	32561662	0.1498	0.0229	6.70656e-11	489493	ebi-a-GCST90018857	rs116240177	C	A	0.0616	Hearing loss, difficulty in hearing || id:ebi-a-GCST90018857	TRUE	reported	igd	8.74114274716427e-05	42.7908474535805
6	32561772	0.1474	0.023	1.36801e-10	489493	ebi-a-GCST90018857	rs116651290	T	C	0.0626	Hearing loss, difficulty in hearing || id:ebi-a-GCST90018857	TRUE	reported	igd	8.38989201434243e-05	41.0712121502733
6	32599980	0.1214	0.0228	1.046e-07	489493	ebi-a-GCST90018857	rs115738641	G	A	0.0626	Hearing loss, difficulty in hearing || id:ebi-a-GCST90018857	TRUE	reported	igd	5.79156641165409e-05	28.3508383016982
6	32600062	0.1218	0.0228	9.63407e-08	489493	ebi-a-GCST90018857	rs116728358	G	A	0.0616	Hearing loss, difficulty in hearing || id:ebi-a-GCST90018857	TRUE	reported	igd	5.82979224041652e-05	28.5379720400168
6	32600597	0.1215	0.0228	1.044e-07	489493	ebi-a-GCST90018857	rs536081339	T	C	0.0666	Hearing loss, difficulty in hearing || id:ebi-a-GCST90018857	TRUE	reported	igd	5.80111108318946e-05	28.397564026449
6	32602809	0.1281	0.0231	2.91702e-08	489493	ebi-a-GCST90018857	rs563316064	C	A	0.0596	Hearing loss, difficulty in hearing || id:ebi-a-GCST90018857	TRUE	reported	igd	6.28203758978156e-05	30.7519404670574
6	32603447	0.1244	0.0229	5.60699e-08	489493	ebi-a-GCST90018857	rs559861992	T	G	0.0567	Hearing loss, difficulty in hearing || id:ebi-a-GCST90018857	TRUE	reported	igd	6.02833153717689e-05	29.5099192804131
6	32604085	0.1268	0.0231	4.26501e-08	489493	ebi-a-GCST90018857	rs76391884	G	A	0.0517	Hearing loss, difficulty in hearing || id:ebi-a-GCST90018857	TRUE	reported	igd	6.15518809945971e-05	30.1309463963532
NA	NA	NA	NA	NA	NA	NA	NA	NA	NA	NA	NA	NA	NA	NA	NA	NA
6	32426100	0.1133	0.0204	2.87799e-08	489493	ebi-a-GCST90018857	rs9767620	C	T	0.0994	Hearing loss, difficulty in hearing || id:ebi-a-GCST90018857	TRUE	reported	igd	6.30123436063273e-05	30.8459187578364
6	32545543	0.1752	0.0267	5.31618e-11	489493	ebi-a-GCST90018857	rs114671487	A	C	0.0656	Hearing loss, difficulty in hearing || id:ebi-a-GCST90018857	TRUE	reported	igd	8.79550936369121e-05	43.0570138231083
6	32569948	0.1542	0.0233	3.60496e-11	489493	ebi-a-GCST90018857	rs41489451	T	G	0.0557	Hearing loss, difficulty in hearing || id:ebi-a-GCST90018857	TRUE	reported	igd	8.94687896744582e-05	43.7980858882747
6	32587269	0.1158	0.0221	1.56401e-07	489493	ebi-a-GCST90018857	rs141308633	A	G	0.0746	Hearing loss, difficulty in hearing || id:ebi-a-GCST90018857	TRUE	reported	igd	5.60869374922031e-05	27.4555910200133
6	32600615	0.1206	0.0228	1.269e-07	489493	ebi-a-GCST90018857	rs115908946	C	T	0.0626	Hearing loss, difficulty in hearing || id:ebi-a-GCST90018857	TRUE	reported	igd	5.71549189574415e-05	27.978417539584
6	32603425	0.1253	0.0231	5.73997e-08	489493	ebi-a-GCST90018857	rs115139056	A	G	0.0596	Hearing loss, difficulty in hearing || id:ebi-a-GCST90018857	TRUE	reported	igd	6.01043068310288e-05	29.4222856611122
NA	NA	NA	NA	NA	NA	NA	NA	NA	NA	NA	NA	NA	NA	NA	NA	NA
6	32383138	0.1031	0.0187	3.69403e-08	489493	ebi-a-GCST90018857	rs4959028	G	A	0.0835	Hearing loss, difficulty in hearing || id:ebi-a-GCST90018857	TRUE	reported	igd	6.20955764827528e-05	30.3971133543963
6	32420218	0.178	0.0256	3.95731e-12	489493	ebi-a-GCST90018857	rs115596275	C	G	0.0487	Hearing loss, difficulty in hearing || id:ebi-a-GCST90018857	TRUE	reported	igd	9.8757638483171e-05	48.34574973084
6	32423195	0.1207	0.0211	1.09001e-08	489493	ebi-a-GCST90018857	rs113928914	A	G	0.0885	Hearing loss, difficulty in hearing || id:ebi-a-GCST90018857	TRUE	reported	igd	6.68457980134622e-05	32.7226038839773
6	32434314	0.1519	0.0233	7.38244e-11	489493	ebi-a-GCST90018857	rs12529318	T	C	0.0517	Hearing loss, difficulty in hearing || id:ebi-a-GCST90018857	TRUE	reported	igd	8.68199463360145e-05	42.5012723101432
6	32526457	0.1787	0.0268	2.59478e-11	489493	ebi-a-GCST90018857	rs145740519	G	C	0.00800000000000001	Hearing loss, difficulty in hearing || id:ebi-a-GCST90018857	TRUE	reported	igd	9.0822527954938e-05	44.460848077808
6	32545832	0.1769	0.0268	4.09072e-11	489493	ebi-a-GCST90018857	rs114579035	C	T	0.0746	Hearing loss, difficulty in hearing || id:ebi-a-GCST90018857	TRUE	reported	igd	8.90022400500537e-05	43.5696732828613
6	32573725	0.1165	0.0218	9.08992e-08	489493	ebi-a-GCST90018857	rs138477983	ATTTT	A	0.7744	Hearing loss, difficulty in hearing || id:ebi-a-GCST90018857	TRUE	reported	igd	5.83400827038667e-05	28.5586115345572
6	32581090	0.1248	0.0229	4.79601e-08	489493	ebi-a-GCST90018857	rs117125720	A	T	0.0596	Hearing loss, difficulty in hearing || id:ebi-a-GCST90018857	TRUE	reported	igd	6.0671589137174e-05	29.6999987844681
6	32582616	0.1534	0.0252	1.237e-09	489493	ebi-a-GCST90018857	rs114933571	G	A	0.0517	Hearing loss, difficulty in hearing || id:ebi-a-GCST90018857	TRUE	reported	igd	7.56955374201712e-05	37.0550892122291
6	32587416	0.2625	0.0416	2.78901e-10	489493	ebi-a-GCST90018857	rs9271386	A	T	0.6421	Hearing loss, difficulty in hearing || id:ebi-a-GCST90018857	TRUE	reported	igd	8.13373732312764e-05	39.817150782805
6	32593094	0.1547	0.0247	3.85097e-10	489493	ebi-a-GCST90018857	rs78798979	T	C	0.0636	Hearing loss, difficulty in hearing || id:ebi-a-GCST90018857	TRUE	reported	igd	8.01318986556526e-05	39.2269865377638
6	32598335	0.1238	0.0228	5.84602e-08	489493	ebi-a-GCST90018857	rs147493459	G	A	0.0636	Hearing loss, difficulty in hearing || id:ebi-a-GCST90018857	TRUE	reported	igd	6.02280708073952e-05	29.4828743042239
6	32598366	0.1232	0.0228	6.74699e-08	489493	ebi-a-GCST90018857	rs116573360	G	A	0.0636	Hearing loss, difficulty in hearing || id:ebi-a-GCST90018857	TRUE	reported	igd	5.96457263289758e-05	29.1977877497542
6	32598983	0.1227	0.0228	7.79005e-08	489493	ebi-a-GCST90018857	rs139692935	A	T	0.0606	Hearing loss, difficulty in hearing || id:ebi-a-GCST90018857	TRUE	reported	igd	5.91625999462958e-05	28.9612736345583
6	32599088	0.1231	0.0228	7.11099e-08	489493	ebi-a-GCST90018857	rs116202168	T	C	0.0606	Hearing loss, difficulty in hearing || id:ebi-a-GCST90018857	TRUE	reported	igd	5.9548943911669e-05	29.1504079802766
6	32602403	0.1339	0.0243	3.39102e-08	489493	ebi-a-GCST90018857	rs146353211	G	GGCAGGA	0.0586	Hearing loss, difficulty in hearing || id:ebi-a-GCST90018857	TRUE	reported	igd	6.20262010897081e-05	30.3631505084815
6	32602753	0.123	0.0229	8.37799e-08	489493	ebi-a-GCST90018857	rs114762033	A	G	0.0616	Hearing loss, difficulty in hearing || id:ebi-a-GCST90018857	TRUE	reported	igd	5.8934170758484e-05	28.8494463969413
6	32602884	0.1284	0.023	2.43899e-08	489493	ebi-a-GCST90018857	rs115573799	C	T	0.0606	Hearing loss, difficulty in hearing || id:ebi-a-GCST90018857	TRUE	reported	igd	6.36649261547183e-05	31.165392510812
6	32603048	0.1283	0.0231	2.90102e-08	489493	ebi-a-GCST90018857	rs28635391	A	G	0.0537	Hearing loss, difficulty in hearing || id:ebi-a-GCST90018857	TRUE	reported	igd	6.3016677081835e-05	30.8480402224538
6	32603359	0.1252	0.0229	4.41103e-08	489493	ebi-a-GCST90018857	rs115493697	A	G	0.0577	Hearing loss, difficulty in hearing || id:ebi-a-GCST90018857	TRUE	reported	igd	6.10611090643309e-05	29.8906884955986
NA	NA	NA	NA	NA	NA	NA	NA	NA	NA	NA	NA	NA	NA	NA	NA	NA
6	32603558	0.1287	0.0233	3.46697e-08	489493	ebi-a-GCST90018857	rs549131306	T	A	0.0487	Hearing loss, difficulty in hearing || id:ebi-a-GCST90018857	TRUE	reported	igd	6.23263504589357e-05	30.5100891950066
6	32603562	0.1287	0.0233	3.46801e-08	489493	ebi-a-GCST90018857	rs139727756	A	C	0.0487	Hearing loss, difficulty in hearing || id:ebi-a-GCST90018857	TRUE	reported	igd	6.23263504589357e-05	30.5100891950066
6	32603879	0.1724	0.0285	1.43701e-09	489493	ebi-a-GCST90018857	rs9272305	A	C	0.0477	Hearing loss, difficulty in hearing || id:ebi-a-GCST90018857	TRUE	reported	igd	7.47490802207649e-05	36.5917372250437
NA	NA	NA	NA	NA	NA	NA	NA	NA	NA	NA	NA	NA	NA	NA	NA	NA
6	32604167	0.1375	0.024	1.024e-08	489493	ebi-a-GCST90018857	rs139558884	C	T	0.0457	Hearing loss, difficulty in hearing || id:ebi-a-GCST90018857	TRUE	reported	igd	6.70513160465693e-05	32.82321658282
6	32611362	0.1314	0.0235	2.27698e-08	489493	ebi-a-GCST90018857	rs554680493	T	C	0.0328000000000001	Hearing loss, difficulty in hearing || id:ebi-a-GCST90018857	TRUE	reported	igd	6.38676272723383e-05	31.2646255386148
NA	NA	NA	NA	NA	NA	NA	NA	NA	NA	NA	NA	NA	NA	NA	NA	NA
6	32613063	0.1582	0.0256	6.44095e-10	489493	ebi-a-GCST90018857	rs536229990	G	C	0.004	Hearing loss, difficulty in hearing || id:ebi-a-GCST90018857	TRUE	reported	igd	7.80104281235663e-05	38.1883815646278
6	32613130	0.1237	0.0234	1.26401e-07	489493	ebi-a-GCST90018857	rs563648725	G	A	0.0477	Hearing loss, difficulty in hearing || id:ebi-a-GCST90018857	TRUE	reported	igd	5.70868928466305e-05	27.9451155662079
NA	NA	NA	NA	NA	NA	NA	NA	NA	NA	NA	NA	NA	NA	NA	NA	NA
NA	NA	NA	NA	NA	NA	NA	NA	NA	NA	NA	NA	NA	NA	NA	NA	NA
NA	NA	NA	NA	NA	NA	NA	NA	NA	NA	NA	NA	NA	NA	NA	NA	NA
6	32344331	0.1282	0.0228	1.82802e-08	489493	ebi-a-GCST90018857	rs116239570	A	G	0.0547	Hearing loss, difficulty in hearing || id:ebi-a-GCST90018857	TRUE	reported	igd	6.4585023359079e-05	31.6158295781508
6	32392710	0.1335	0.0222	1.711e-09	489493	ebi-a-GCST90018857	rs9968904	A	C	0.0596	Hearing loss, difficulty in hearing || id:ebi-a-GCST90018857	TRUE	reported	igd	7.38716864261916e-05	36.1621970229219
6	32419204	0.1129	0.0195	7.57007e-09	489493	ebi-a-GCST90018857	rs12524661	A	G	0.0885	Hearing loss, difficulty in hearing || id:ebi-a-GCST90018857	TRUE	reported	igd	6.84766389317196e-05	33.5209938723204
6	32426355	0.1218	0.0212	9.22593e-09	489493	ebi-a-GCST90018857	rs113320073	A	G	0.0885	Hearing loss, difficulty in hearing || id:ebi-a-GCST90018857	TRUE	reported	igd	6.74290566972624e-05	33.0081420996848
6	32426873	0.1133	0.0195	6.498e-09	489493	ebi-a-GCST90018857	rs4632888	C	T	0.0895	Hearing loss, difficulty in hearing || id:ebi-a-GCST90018857	TRUE	reported	igd	6.89626847292316e-05	33.7589416180439
6	32445790	0.1067	0.0183	5.99501e-09	489493	ebi-a-GCST90018857	rs9469131	C	G	0.0795	Hearing loss, difficulty in hearing || id:ebi-a-GCST90018857	TRUE	reported	igd	6.94464439930386e-05	33.9957702019478
NA	NA	NA	NA	NA	NA	NA	NA	NA	NA	NA	NA	NA	NA	NA	NA	NA
NA	NA	NA	NA	NA	NA	NA	NA	NA	NA	NA	NA	NA	NA	NA	NA	NA
NA	NA	NA	NA	NA	NA	NA	NA	NA	NA	NA	NA	NA	NA	NA	NA	NA
6	32543874	0.1123	0.019	3.15399e-09	489493	ebi-a-GCST90018857	rs575662827	C	T	0.0547	Hearing loss, difficulty in hearing || id:ebi-a-GCST90018857	TRUE	reported	igd	7.13632846674461e-05	34.9341785928844
6	32544289	0.1402	0.0224	3.73801e-10	489493	ebi-a-GCST90018857	rs369062139	T	G	0.0596	Hearing loss, difficulty in hearing || id:ebi-a-GCST90018857	TRUE	reported	igd	8.00237225006001e-05	39.1740268019913
6	32555861	0.159	0.0257	6.53793e-10	489493	ebi-a-GCST90018857	rs34139413	G	T	0.0606	Hearing loss, difficulty in hearing || id:ebi-a-GCST90018857	TRUE	reported	igd	7.81893419184394e-05	38.2759719380559
6	32567751	0.1471	0.0229	1.28301e-10	489493	ebi-a-GCST90018857	rs117023022	G	T	0.0616	Hearing loss, difficulty in hearing || id:ebi-a-GCST90018857	TRUE	reported	igd	8.42890749120285e-05	41.2622215222447
NA	NA	NA	NA	NA	NA	NA	NA	NA	NA	NA	NA	NA	NA	NA	NA	NA
6	32578569	0.1492	0.0231	9.91288e-11	489493	ebi-a-GCST90018857	rs117504034	G	A	0.0567	Hearing loss, difficulty in hearing || id:ebi-a-GCST90018857	TRUE	reported	igd	8.5217774800739e-05	41.7168888254259
6	32580859	0.1403	0.0238	3.73302e-09	489493	ebi-a-GCST90018857	rs4110707	G	C	0.0567	Hearing loss, difficulty in hearing || id:ebi-a-GCST90018857	TRUE	reported	igd	7.0987864500056e-05	34.7503876378059
6	32587279	0.1158	0.0221	1.563e-07	489493	ebi-a-GCST90018857	rs144934262	T	C	0.0746	Hearing loss, difficulty in hearing || id:ebi-a-GCST90018857	TRUE	reported	igd	5.60869374922031e-05	27.4555910200133
6	32589327	0.1241	0.0229	5.90405e-08	489493	ebi-a-GCST90018857	rs114493852	A	G	0.0646	Hearing loss, difficulty in hearing || id:ebi-a-GCST90018857	TRUE	reported	igd	5.99929278431118e-05	29.3677601007653
6	32598186	0.1223	0.0228	8.59904e-08	489493	ebi-a-GCST90018857	rs143117432	T	C	0.0676	Hearing loss, difficulty in hearing || id:ebi-a-GCST90018857	TRUE	reported	igd	5.87775131092739e-05	28.7727548603476
6	32598798	0.1221	0.0228	8.94499e-08	489493	ebi-a-GCST90018857	rs138816958	C	T	0.0676	Hearing loss, difficulty in hearing || id:ebi-a-GCST90018857	TRUE	reported	igd	5.85854411148028e-05	28.6787263125576
NA	NA	NA	NA	NA	NA	NA	NA	NA	NA	NA	NA	NA	NA	NA	NA	NA
NA	NA	NA	NA	NA	NA	NA	NA	NA	NA	NA	NA	NA	NA	NA	NA	NA
6	32599028	0.1231	0.0228	7.14398e-08	489493	ebi-a-GCST90018857	rs115315696	G	A	0.0606	Hearing loss, difficulty in hearing || id:ebi-a-GCST90018857	TRUE	reported	igd	5.9548943911669e-05	29.1504079802766
6	32599083	0.1231	0.0228	7.10804e-08	489493	ebi-a-GCST90018857	rs115624624	A	G	0.0606	Hearing loss, difficulty in hearing || id:ebi-a-GCST90018857	TRUE	reported	igd	5.9548943911669e-05	29.1504079802766
6	32599267	0.1209	0.0228	1.17001e-07	489493	ebi-a-GCST90018857	rs114866528	C	T	0.0626	Hearing loss, difficulty in hearing || id:ebi-a-GCST90018857	TRUE	reported	igd	5.74396091073202e-05	28.1177867762326
6	32599268	0.1209	0.0228	1.17001e-07	489493	ebi-a-GCST90018857	rs116633385	A	G	0.0626	Hearing loss, difficulty in hearing || id:ebi-a-GCST90018857	TRUE	reported	igd	5.74396091073202e-05	28.1177867762326
6	32599445	0.1215	0.0228	1.033e-07	489493	ebi-a-GCST90018857	rs114308959	G	A	0.0606	Hearing loss, difficulty in hearing || id:ebi-a-GCST90018857	TRUE	reported	igd	5.80111108318946e-05	28.397564026449
6	32600248	0.1212	0.0229	1.20099e-07	489493	ebi-a-GCST90018857	rs114310549	A	G	0.0616	Hearing loss, difficulty in hearing || id:ebi-a-GCST90018857	TRUE	reported	igd	5.72219874180743e-05	28.0112507026959
6	32600279	0.1213	0.0229	1.21899e-07	489493	ebi-a-GCST90018857	rs114088880	G	C	0.0606	Hearing loss, difficulty in hearing || id:ebi-a-GCST90018857	TRUE	reported	igd	5.73164466800124e-05	28.0574929576451
6	32600409	0.1215	0.0228	1.044e-07	489493	ebi-a-GCST90018857	rs115231411	T	C	0.0606	Hearing loss, difficulty in hearing || id:ebi-a-GCST90018857	TRUE	reported	igd	5.80111108318946e-05	28.397564026449
6	32602104	0.1316	0.0236	2.334e-08	489493	ebi-a-GCST90018857	rs115596571	T	C	0.0586	Hearing loss, difficulty in hearing || id:ebi-a-GCST90018857	TRUE	reported	igd	6.35204695233862e-05	31.0946732957193
6	32602553	0.1335	0.0242	3.69598e-08	489493	ebi-a-GCST90018857	rs368699425	A	G	0.0596	Hearing loss, difficulty in hearing || id:ebi-a-GCST90018857	TRUE	reported	igd	6.21667715826912e-05	30.4319670459273
6	32602624	0.1246	0.0232	7.50101e-08	489493	ebi-a-GCST90018857	rs115223053	C	T	0.0557	Hearing loss, difficulty in hearing || id:ebi-a-GCST90018857	TRUE	reported	igd	5.89234325446457e-05	28.8441895183665
6	32602628	0.1246	0.0232	7.50205e-08	489493	ebi-a-GCST90018857	rs117055012	G	A	0.0557	Hearing loss, difficulty in hearing || id:ebi-a-GCST90018857	TRUE	reported	igd	5.89234325446457e-05	28.8441895183665
6	32602810	0.1278	0.0231	3.17198e-08	489493	ebi-a-GCST90018857	rs575430623	T	C	0.0596	Hearing loss, difficulty in hearing || id:ebi-a-GCST90018857	TRUE	reported	igd	6.25264981816563e-05	30.6080719369914
6	32602947	0.126	0.023	4.10403e-08	489493	ebi-a-GCST90018857	rs28534011	A	G	0.0547	Hearing loss, difficulty in hearing || id:ebi-a-GCST90018857	TRUE	reported	igd	6.13073164277314e-05	30.011219532859
6	32603001	0.1233	0.0229	7.14299e-08	489493	ebi-a-GCST90018857	rs545248976	T	TG	0.0596	Hearing loss, difficulty in hearing || id:ebi-a-GCST90018857	TRUE	reported	igd	5.92219880621101e-05	28.9903470244957
6	32603163	0.1266	0.023	3.684e-08	489493	ebi-a-GCST90018857	rs115717621	T	G	0.0527	Hearing loss, difficulty in hearing || id:ebi-a-GCST90018857	TRUE	reported	igd	6.18925495965713e-05	30.2977211977872
6	32603230	0.1239	0.0229	6.67006e-08	489493	ebi-a-GCST90018857	rs114025574	A	G	0.0527	Hearing loss, difficulty in hearing || id:ebi-a-GCST90018857	TRUE	reported	igd	5.97997255843987e-05	29.2731780040445
6	32603461	0.1257	0.023	4.52199e-08	489493	ebi-a-GCST90018857	rs116236894	A	G	0.0567	Hearing loss, difficulty in hearing || id:ebi-a-GCST90018857	TRUE	reported	igd	6.10157421645455e-05	29.8684790952849
6	32603534	0.1271	0.0232	4.48497e-08	489493	ebi-a-GCST90018857	rs182013486	C	T	0.0467	Hearing loss, difficulty in hearing || id:ebi-a-GCST90018857	TRUE	reported	igd	6.13115107768114e-05	30.0132728807559
6	32604139	0.1417	0.0237	2.25398e-09	489493	ebi-a-GCST90018857	rs116607676	A	C	0.0467	Hearing loss, difficulty in hearing || id:ebi-a-GCST90018857	TRUE	reported	igd	7.30238637199381e-05	35.7471344700122
NA	NA	NA	NA	NA	NA	NA	NA	NA	NA	NA	NA	NA	NA	NA	NA	NA
NA	NA	NA	NA	NA	NA	NA	NA	NA	NA	NA	NA	NA	NA	NA	NA	NA
6	32612430	0.1741	0.0266	5.94566e-11	489493	ebi-a-GCST90018857	rs6926894	A	T	0.5239	Hearing loss, difficulty in hearing || id:ebi-a-GCST90018857	TRUE	reported	igd	8.75084068607839e-05	42.8383262963787
6	32623156	0.0812	0.0147	3.67096e-08	489493	ebi-a-GCST90018857	rs9273324	T	C	0.4573	Hearing loss, difficulty in hearing || id:ebi-a-GCST90018857	TRUE	reported	igd	6.23309624113214e-05	30.5123469856332
6	32627227	0.1424	0.024	2.99199e-09	489493	ebi-a-GCST90018857	rs191329273	C	T	0.0457	Hearing loss, difficulty in hearing || id:ebi-a-GCST90018857	TRUE	reported	igd	7.1915048254262e-05	35.2043006040036
NA	NA	NA	NA	NA	NA	NA	NA	NA	NA	NA	NA	NA	NA	NA	NA	NA
6	32672358	0.1926	0.0352	4.29299e-08	489493	ebi-a-GCST90018857	rs567999380	T	A	0.0199	Hearing loss, difficulty in hearing || id:ebi-a-GCST90018857	TRUE	reported	igd	6.11581291368742e-05	29.9381847527069
10	126812270	0.0862	0.0127	1.24595e-11	489493	ebi-a-GCST90018857	rs10901863	T	C	0.3082	Hearing loss, difficulty in hearing || id:ebi-a-GCST90018857	TRUE	reported	igd	9.41065240179359e-05	46.0686319068785
NA	NA	NA	NA	NA	NA	NA	NA	NA	NA	NA	NA	NA	NA	NA	NA	NA
15	89245353	-0.073	0.0135	6.84699e-08	489493	ebi-a-GCST90018857	rs7164102	G	A	0.2008	Hearing loss, difficulty in hearing || id:ebi-a-GCST90018857	TRUE	reported	igd	5.97318211046081e-05	29.2399353989061
15	89245354	-0.073	0.0135	6.83707e-08	489493	ebi-a-GCST90018857	rs4453453	G	T	0.2008	Hearing loss, difficulty in hearing || id:ebi-a-GCST90018857	TRUE	reported	igd	5.97318211046081e-05	29.2399353989061
15	89250559	-0.0733	0.0138	1.18899e-07	489493	ebi-a-GCST90018857	rs11073803	C	G	0.1948	Hearing loss, difficulty in hearing || id:ebi-a-GCST90018857	TRUE	reported	igd	5.76339333722907e-05	28.212917701755
15	89250502	-0.0733	0.0138	1.199e-07	489493	ebi-a-GCST90018857	rs11073801	A	G	0.1948	Hearing loss, difficulty in hearing || id:ebi-a-GCST90018857	TRUE	reported	igd	5.76339333722907e-05	28.212917701755
15	89245812	-0.0724	0.0135	8.61906e-08	489493	ebi-a-GCST90018857	rs4132128	T	C	0.2008	Hearing loss, difficulty in hearing || id:ebi-a-GCST90018857	TRUE	reported	igd	5.87540207845247e-05	28.7612542271664
15	89252506	-0.0736	0.0135	5.13499e-08	489493	ebi-a-GCST90018857	rs35701059	A	G	0.2028	Hearing loss, difficulty in hearing || id:ebi-a-GCST90018857	TRUE	reported	igd	6.07176893675007e-05	29.722567171788
15	89244614	-0.0722	0.0135	9.0099e-08	489493	ebi-a-GCST90018857	rs4932409	C	T	0.2008	Hearing loss, difficulty in hearing || id:ebi-a-GCST90018857	TRUE	reported	igd	5.84298802288705e-05	28.6025717479515
15	89246754	-0.0719	0.0135	1.041e-07	489493	ebi-a-GCST90018857	rs34335781	C	T	0.2008	Hearing loss, difficulty in hearing || id:ebi-a-GCST90018857	TRUE	reported	igd	5.79453502304897e-05	28.3653710710338
15	89252178	-0.0736	0.0135	5.06104e-08	489493	ebi-a-GCST90018857	rs34295421	G	C	0.2038	Hearing loss, difficulty in hearing || id:ebi-a-GCST90018857	TRUE	reported	igd	6.07176893675007e-05	29.722567171788
15	89252518	-0.0736	0.0135	5.13701e-08	489493	ebi-a-GCST90018857	rs12902002	A	G	0.2028	Hearing loss, difficulty in hearing || id:ebi-a-GCST90018857	TRUE	reported	igd	6.07176893675007e-05	29.722567171788
15	89252781	-0.0745	0.0138	7.13395e-08	489493	ebi-a-GCST90018857	rs4932195	C	T	0.1948	Hearing loss, difficulty in hearing || id:ebi-a-GCST90018857	TRUE	reported	igd	5.95363259106266e-05	29.1442308467446
NA	NA	NA	NA	NA	NA	NA	NA	NA	NA	NA	NA	NA	NA	NA	NA	NA
NA	NA	NA	NA	NA	NA	NA	NA	NA	NA	NA	NA	NA	NA	NA	NA	NA
20	11573836	-0.0615	0.0113	4.62104e-08	489493	ebi-a-GCST90018857	rs2144638	C	G	0.5229	Hearing loss, difficulty in hearing || id:ebi-a-GCST90018857	TRUE	reported	igd	6.05090841311718e-05	29.620444406414
