# Supplementary material for: Correlation between hearing loss and mild cognitive impairment in the elderly population: Mendelian randomization and cross-sectional study
Source: Front Aging Neurosci. 2024 Jun 7;16:1380145. doi: 10.3389/fnagi.2024.1380145 (PMC11191670; doi:10.3389/fnagi.2024.1380145)
Supplement: Supplementary file 4 [file Data_Sheet_4.CSV]

id.exposure	id.outcome	outcome	exposure	egger_intercept	se	pval
GPpEmk	kKImVH	Cognitive impairment	Hearing loss, difficulty in hearing || id:ebi-a-GCST90018857	-0.024041501	0.013006459	0.070230319
